# Supplementary material for: Methodological and Procedural Considerations for Developing Decision Analytic Models to Assess the Health Economic Impacts of Newborn Bloodspot Screening: A Systematic Methodological Review
Source: Int J Neonatal Screen. 2025 Oct 17;11(4):96. doi: 10.3390/ijns11040096 (PMC12550984; doi:10.3390/ijns11040096)
Supplement: Supplementary file 1 [file IJNS-11-00096-s001.zip]

Archive with 1 entries (1 files):
- IJNS-3727004-supplementary.docx
